# Supplementary material for: A novel non-linear approach for establishing a QSAR model of a class of 2-Phenyl-3-(pyridin-2-yl) thiazolidin-4-one derivatives
Source: Front Pharmacol. 2023 Sep 27;14:1263933. doi: 10.3389/fphar.2023.1263933 (PMC10565811; doi:10.3389/fphar.2023.1263933)
Supplement: Supplementary file 2 [file Table2.XLSX]

## Sheet: Sheet1
468.426	0.0055725	2.0216	-845.018	93.2
450.303	0.00086316	2.1461	-870.916	71.1
477.668	0.00081502	2.224	-896.866	300.2
476.148	0.0011002	2.3113	-920.356	23.5
491.151	0.003588	2.1832	-928.55	109.7
530.985	2.5038e-05	2.3039	-942.161	931.9
414.615	0.00050208	2.1715	-803.241	91.7
430.058	0.00031173	2.0983	-802.638	19.6
