# Supplementary material for: A novel non-linear approach for establishing a QSAR model of a class of 2-Phenyl-3-(pyridin-2-yl) thiazolidin-4-one derivatives
Source: Front Pharmacol. 2023 Sep 27;14:1263933. doi: 10.3389/fphar.2023.1263933 (PMC10565811; doi:10.3389/fphar.2023.1263933)
Supplement: Supplementary file 3 [file Table3.XLSX]

## Sheet: Sheet1
456.024	0.0016435	1.9145	-818.817	32.4
450.303	0.0019005	1.9123	-818.527	34.1
474.908	0.00018855	1.9346	-865.313	29.1
362.244	0.0005041	1.6623	-654.859	15.9
448.582	0.00097738	2.0418	-863.464	45.1
476.548	0.00084263	2.0682	-896.354	71.6
457.224	0.00090688	2.0404	-870.221	26.2
441.501	0.00081973	1.8844	-870.754	8.8
483.35	0.00033763	2.1692	-916.476	90.4
442.701	0.0163	1.7823	-829.222	319.6
458.024	0.0104	2.2228	-868.536	298.77
467.266	0.00096659	2.2018	-867.922	217.1
480.709	2.0441e-07	1.7438	-679.939	149.2
459.264	0.0016358	2.1308	-875.323	291.6
458.584	0.0010278	2.1164	-874.867	40.8
433.579	0.0009728	2.0245	-838.057	40.9
441.461	0.0010637	2.2319	-864.222	16.2
478.188	0.00068519	2.0811	-900.601	191.3
466.226	0.0132	2.1353	-901.312	294.7
443.141	0.0004129	1.8745	-804.238	19.7
448.702	0.0004126	1.792	-811.535	14.2
464.026	4.2806e-05	2.1454	-871.855	78.6
457.824	0.0132	2.3879	-917.667	285.5
451.143	0.000755	2.1203	-790.817	46
431.779	0.00045649	2.0174	-810.397	97.3
472.547	5.7243e-05	2.3796	-892.691	298.5
452.303	0.0077864	2.4544	-858.03	429.5
407.373	0.0075384	1.8201	-744.178	60.3
436.06	0.00012353	2.0512	-767.545	105.4
433.779	0.00020493	2.0535	-770.248	36.4
424.937	0.0076896	1.9863	-776.602	33.2
